# Supplementary material for: Preparation of Sweet Potato Porous Starch by Marine Dextranase and Its Adsorption Characteristics
Source: Foods. 2024 Feb 10;13(4):549. doi: 10.3390/foods13040549 (PMC10888179; doi:10.3390/foods13040549)
Supplement: Supplementary file 1 [file foods-13-00549-s001.zip]

Archive with 1 entries (1 files):
- foods-2824280-supplementary.pdf
